# Supplementary material for: Cirsiumtatakaense (Compositae), a new species from Taiwan
Source: PhytoKeys. 2019 Feb 14;(117):119–32. doi: 10.3897/phytokeys.117.29380 (PMC6384280; doi:10.3897/phytokeys.117.29380)
Supplement: XML Treatment for Cirsium kawakamii [file phytokeys.117.29380-treatment1.xml]

<!DOCTYPE tp:taxon-treatment
  PUBLIC "-//TaxonX//DTD Taxonomic Treatment Publishing DTD v0 20100105//EN" "tax-treatment-NSO.dtd">
<tp:taxon-treatment xmlns:tp="http://www.plazi.org/taxpub"><tp:treatment-meta><kwd-group><label>Taxon classification</label><kwd><named-content xmlns:xlink="http://www.w3.org/1999/xlink" content-type="kingdom">Plantae</named-content></kwd><kwd><named-content xmlns:xlink="http://www.w3.org/1999/xlink" content-type="order">Asterales</named-content></kwd><kwd><named-content xmlns:xlink="http://www.w3.org/1999/xlink" content-type="family">Asteraceae</named-content></kwd></kwd-group><mixed-citation publication-type="journal"><person-group><name><surname>Chang</surname><given-names>Chih-Yi</given-names></name><name><surname>Tzeng</surname><given-names>Hsy-Yu</given-names></name><name><surname>Tseng</surname><given-names>Yen-Hsueh</given-names></name></person-group><article-title><italic><tp:taxon-name><tp:taxon-name-part taxon-name-part-type="genus" reg="Cirsium">Cirsium</tp:taxon-name-part><tp:taxon-name-part taxon-name-part-type="species" reg="tatakaense">tatakaense</tp:taxon-name-part></tp:taxon-name></italic> (<tp:taxon-name><tp:taxon-name-part taxon-name-part-type="family">Compositae</tp:taxon-name-part></tp:taxon-name>), a new species from Taiwan</article-title><source>PhytoKeys</source><day>14</day><month>2</month><year>2019</year><volume>2019</volume><issue>117</issue><fpage>119</fpage><lpage>132</lpage><pub-id pub-id-type="doi">10.3897/phytokeys.117.29380</pub-id></mixed-citation></tp:treatment-meta><tp:nomenclature><tp:taxon-name>
                <tp:taxon-name-part taxon-name-part-type="genus" reg="Cirsium">Cirsium</tp:taxon-name-part>
                <tp:taxon-name-part taxon-name-part-type="species" reg="kawakamii">kawakamii</tp:taxon-name-part>
              </tp:taxon-name><tp:taxon-authority>Hayata in J. Coll. Sci. Imp. Univ. Tokyo. 159. 1911.</tp:taxon-authority><xref ref-type="fig" rid="F4">Figs 4B</xref><xref ref-type="fig" rid="F5">, 5B</xref><xref ref-type="fig" rid="F6">, 6B</xref><xref ref-type="fig" rid="F7">, 7B</xref></tp:nomenclature><tp:treatment-sec sec-type="material" id="SECID0E3OAG"><title>Type.</title><p>TAIWAN. Mt. Morrison, ca. 3000 m alt., 20 Oct.1906. <italic>T. Kawakami &amp; U. Mori 2279</italic> (holotype: TI!; isotype: TAIF!).</p></tp:treatment-sec><tp:treatment-sec sec-type="description" id="SECID0EEPAG"><title>Description.</title><p>Perennial herbs, stems 0.5−1.8 m tall, without rosette leaves. Leaves pinnatipartite or pinnatisect, 27.5−30.6 cm long and 17.8−20.2 cm wide, U-shaped space between pinnae, smooth, elliptic to broadly elliptic, base truncate to cuneate, apex caudate, pinnae 8.3−10.4 cm long and 17.2−18.6 mm wide, space between pinnae 2.5−3.0 cm, 6−7 pairs. Capitula arranged into racemes or panicles, mature capitula nodding, involucre bowl shaped, 3.4−3.8 cm long and 1.5−2.0 cm wide. Involucre lacking abaxial appendages, inner phyllaries acute apically, outer phyllaries green with indistinct layers, 1.6−1.8 cm long and 1.8−2.4 mm wide, protrusion 6.0−11.0 mm. Florets with white corolla, 2.8−3.1 cm long, corolla lobes 5.2−6.0 mm long and 0.4−0.7 mm wide; 5 synantherous stamens, detached filaments with irregular protuberances, basal caudate extensions, white or brown, anthers 5.4−8.2 mm long, filaments 6.8−8.0 mm long. Stigmas bifid apically, style 2.0−3.4 cm long, ovaries 1.5−2.0 mm long. Achenes oblong, base acute, apex truncate, beige, 4.3−4.9 mm long and 1.7−1.8 mm wide, long tube-shaped beak apically. Pappus 1.3−2.1 cm long forming basal ring, easily shed.</p></tp:treatment-sec><tp:treatment-sec sec-type="phenology" id="SECID0EJPAG"><title>Phenology.</title><p>Flowering between September and October and fruiting between October and November.</p></tp:treatment-sec><tp:treatment-sec sec-type="distribution" id="SECID0EOPAG"><title>Distribution.</title><p>Endemic to central-northern Taiwan. Preference for gullies and valleys at 1500−3500 m alt. (Fig. <xref ref-type="fig" rid="F3">3</xref>).</p></tp:treatment-sec><tp:treatment-sec sec-type="Chinese name" id="SECID0EYPAG"><title>Chinese name.</title><p>Yu-shan-ji (玉山薊).</p></tp:treatment-sec><tp:treatment-sec sec-type="Chromosome number" id="SECID0E4PAG"><title>Chromosome number.</title><p>2n=64 (Fig. <xref ref-type="fig" rid="F6">6B</xref>).</p></tp:treatment-sec><tp:treatment-sec sec-type="Palynology" id="SECID0EHQAG"><title>Palynology.</title><p>Pollen grains are tricolporate, spheroidal, microreticulate and 31.7−34.5 × 34.3−37.1 μm (P/E ratio: 0.9−1.0). The surface is densely covered with spines that are 2.5−3.2 μm long and 2.1−2.2 μm wide at the base. The distance between spines is 7.6−8.8 μm (Fig. <xref ref-type="fig" rid="F7">7B</xref>).</p></tp:treatment-sec><tp:treatment-sec sec-type="Additional specimen examined" id="SECID0ERQAG"><title>Additional specimen examined.</title><p>TAIWAN. Taoyuan City, Fuxing District, Mt. Lalashan, 1550−1700 m alt., 25 Sept. 1991. <italic>C. I Peng 14628</italic> (HAST!). Miaoli County, Tai’an Township, Tunnel of Mt. Shishihshan to Mt. Huoshihshan, 2480 m alt., 18 Sept. 1995. <italic>C. M. Wang 1728</italic> (TNM!). Taichung City, Heping District, Mt. Syue to Mt. Chihchiayangdashan, 3300 m alt., 10 Sept. 2014. <italic>C. Y. Chang et C. H. Liu 68</italic> (TNM); Mt. Pintian to Mt. Dabajianshan, 2800 m alt., <named-content xmlns:xlink="http://www.w3.org/1999/xlink" content-type="dwc:verbatimCoordinates" xlink:type="simple"><named-content content-type="geo-json" specific-use="{&#34;type&#34;:&#34;Point&#34;,&#34;coordinates&#34;:[121.263833,24.442000]}" id="NCID0EARAG" xlink:type="simple">24°26.52'N, 121°15.83'E</named-content></named-content>, 13 Aug. 2014. <italic>C. Y. Chang 264</italic> (TNM); Mt. Syue Trail 8.9 km, 3500 m alt., <named-content xmlns:xlink="http://www.w3.org/1999/xlink" content-type="dwc:verbatimCoordinates" xlink:type="simple"><named-content content-type="geo-json" specific-use="{&#34;type&#34;:&#34;Point&#34;,&#34;coordinates&#34;:[121.236667,24.392167]}" id="NCID0EKRAG" xlink:type="simple">24°23.53'N, 121°14.20'E</named-content></named-content>, 3 Oct 2015. <italic>C. Y. Chang 774, 1271</italic> (TCF). Nantou County, Ren’ai Township, Nengao cross-ridge historic trail 11 km, 2600 m alt., <named-content xmlns:xlink="http://www.w3.org/1999/xlink" content-type="dwc:verbatimCoordinates" xlink:type="simple"><named-content content-type="geo-json" specific-use="{&#34;type&#34;:&#34;Point&#34;,&#34;coordinates&#34;:[121.262833,24.046500]}" id="NCID0EURAG" xlink:type="simple">24°2.79'N, 121°15.77'E</named-content></named-content>, 29 Jan 2018. <italic>C. Y. Chang 1605</italic> (TNM); Chengkung lodge, 3140 m alt., 31 July 2015. <italic>C. Y. Chang 654</italic> (TNM); Guandao river, 22 Oct. 1932. <italic>S. Sasao s. n.</italic> (CHIA!); Mt. Hohwanshan, 3300 m alt., 15 Oct. 1994. <italic>Tunghai Collecting Team s. n.</italic> (TNM!). Hualien County, Xiulin Township, Sungshiuelou lodge to Dayuling, 3 Aug. 1974. <italic>C. N. Lin s. n.</italic> (KYO!).</p></tp:treatment-sec><tp:treatment-sec><!--Section generated to contain objects referenced in tp:taxon-treatment.--><fig id="F4" position="float" orientation="portrait"><label>Figure 4.</label><caption><p>Holotypes of the three species of <tp:taxon-name><tp:taxon-name-part taxon-name-part-type="genus" reg="Cirsium">Cirsium</tp:taxon-name-part><tp:taxon-name-part taxon-name-part-type="infraspecific-rank">sect.</tp:taxon-name-part><tp:taxon-name-part taxon-name-part-type="section" reg="Onotrophe">Onotrophe</tp:taxon-name-part></tp:taxon-name> in Taiwan. <bold>A</bold><italic><tp:taxon-name><tp:taxon-name-part taxon-name-part-type="genus" reg="Cirsium">C.</tp:taxon-name-part><tp:taxon-name-part taxon-name-part-type="species" reg="tatakaense">tatakaense</tp:taxon-name-part></tp:taxon-name></italic> Y.H.Tseng &amp; C.Y.Chang, <italic>C. Y. Chang 1444</italic> (TCF) <bold>B</bold><italic><tp:taxon-name><tp:taxon-name-part taxon-name-part-type="genus" reg="Cirsium">C.</tp:taxon-name-part><tp:taxon-name-part taxon-name-part-type="species" reg="kawakamii">kawakamii</tp:taxon-name-part></tp:taxon-name></italic> Hayata, <italic>T. Kawakami &amp; U. Mori 2279</italic> (TI!) <bold>C</bold><italic><tp:taxon-name><tp:taxon-name-part taxon-name-part-type="genus" reg="Cirsium">C.</tp:taxon-name-part><tp:taxon-name-part taxon-name-part-type="species" reg="arisanense">arisanense</tp:taxon-name-part></tp:taxon-name></italic> Kitam., <italic>S. Kitamura s.n.</italic> (KYO!).</p></caption><graphic xmlns:xlink="http://www.w3.org/1999/xlink" xlink:href="phytokeys-117-119-g004.jpg" position="float" orientation="portrait" xlink:type="simple" id="oo_264706.jpg"/></fig><fig id="F5" position="float" orientation="portrait"><label>Figure 5.</label><caption><p>Comparison of the morphological characters amongst the species of <tp:taxon-name><tp:taxon-name-part taxon-name-part-type="genus" reg="Cirsium">Cirsium</tp:taxon-name-part><tp:taxon-name-part taxon-name-part-type="infraspecific-rank">sect.</tp:taxon-name-part><tp:taxon-name-part taxon-name-part-type="section" reg="Onotrophe">Onotrophe</tp:taxon-name-part></tp:taxon-name> in Taiwan. <bold>A</bold><italic><tp:taxon-name><tp:taxon-name-part taxon-name-part-type="genus" reg="Cirsium">C.</tp:taxon-name-part><tp:taxon-name-part taxon-name-part-type="species" reg="tatakaense">tatakaense</tp:taxon-name-part></tp:taxon-name></italic> Y.H.Tseng &amp; C.Y.Chang <bold>B</bold><italic><tp:taxon-name><tp:taxon-name-part taxon-name-part-type="genus" reg="Cirsium">C.</tp:taxon-name-part><tp:taxon-name-part taxon-name-part-type="species" reg="kawakamii">kawakamii</tp:taxon-name-part></tp:taxon-name></italic> Hayata <bold>C</bold><italic><tp:taxon-name><tp:taxon-name-part taxon-name-part-type="genus" reg="Cirsium">C.</tp:taxon-name-part><tp:taxon-name-part taxon-name-part-type="species" reg="arisanense">arisanense</tp:taxon-name-part></tp:taxon-name></italic> Kitam.: <bold>1</bold> leaf <bold>2</bold> capitula <bold>3</bold> inner phyllary <bold>3</bold>’ middle phyllary <bold>3</bold>” outer phyllary <bold>4</bold> floret <bold>4</bold>’ floret (pappus removed) <bold>5</bold> synantherous <bold>6</bold> style branches <bold>7</bold> achene <bold>7</bold>’ achene with pappus.</p></caption><graphic xmlns:xlink="http://www.w3.org/1999/xlink" xlink:href="phytokeys-117-119-g005.jpg" position="float" orientation="portrait" xlink:type="simple" id="oo_264707.jpg"/></fig><fig id="F6" position="float" orientation="portrait"><label>Figure 6.</label><caption><p>Chromosome number of the two species of <tp:taxon-name><tp:taxon-name-part taxon-name-part-type="genus" reg="Cirsium">Cirsium</tp:taxon-name-part><tp:taxon-name-part taxon-name-part-type="infraspecific-rank">subsect.</tp:taxon-name-part><tp:taxon-name-part taxon-name-part-type="subsection" reg="Nipponocirsium">Nipponocirsium</tp:taxon-name-part></tp:taxon-name> Kitam. in Taiwan. <bold>A</bold> 2n = 64, <italic><tp:taxon-name><tp:taxon-name-part taxon-name-part-type="genus" reg="Cirsium">C.</tp:taxon-name-part><tp:taxon-name-part taxon-name-part-type="species" reg="tatakaense">tatakaense</tp:taxon-name-part></tp:taxon-name></italic> Y.H.Tseng &amp; C.Y.Chang <bold>B</bold> 2n = 64, <italic><tp:taxon-name><tp:taxon-name-part taxon-name-part-type="genus" reg="Cirsium">C.</tp:taxon-name-part><tp:taxon-name-part taxon-name-part-type="species" reg="kawakamii">kawakamii</tp:taxon-name-part></tp:taxon-name></italic> Hayata. Scale bar: 5 μm.</p></caption><graphic xmlns:xlink="http://www.w3.org/1999/xlink" xlink:href="phytokeys-117-119-g006.jpg" position="float" orientation="portrait" xlink:type="simple" id="oo_264708.jpg"/></fig><fig id="F7" position="float" orientation="portrait"><label>Figure 7.</label><caption><p>Comparison of the pollen morphology of the three species of <tp:taxon-name><tp:taxon-name-part taxon-name-part-type="genus" reg="Cirsium">Cirsium</tp:taxon-name-part><tp:taxon-name-part taxon-name-part-type="infraspecific-rank">sect.</tp:taxon-name-part><tp:taxon-name-part taxon-name-part-type="section" reg="Onotrophe">Onotrophe</tp:taxon-name-part></tp:taxon-name> in Taiwan. <bold>A</bold><italic><tp:taxon-name><tp:taxon-name-part taxon-name-part-type="genus" reg="Cirsium">C.</tp:taxon-name-part><tp:taxon-name-part taxon-name-part-type="species" reg="tatakaense">tatakaense</tp:taxon-name-part></tp:taxon-name></italic> Y.H.Tseng &amp; C.Y.Chang <bold>B</bold><italic><tp:taxon-name><tp:taxon-name-part taxon-name-part-type="genus" reg="Cirsium">C.</tp:taxon-name-part><tp:taxon-name-part taxon-name-part-type="species" reg="kawakamii">kawakamii</tp:taxon-name-part></tp:taxon-name></italic> Hayata <bold>C</bold><italic><tp:taxon-name><tp:taxon-name-part taxon-name-part-type="genus" reg="Cirsium">C.</tp:taxon-name-part><tp:taxon-name-part taxon-name-part-type="species" reg="arisanense">arisanense</tp:taxon-name-part></tp:taxon-name></italic> Kitam.: <bold>1</bold> polar view <bold>2</bold> equatorial view <bold>3</bold> colporate view. Scale bar: 30 μm.</p></caption><graphic xmlns:xlink="http://www.w3.org/1999/xlink" xlink:href="phytokeys-117-119-g007.jpg" position="float" orientation="portrait" xlink:type="simple" id="oo_264709.jpg"/></fig><fig id="F3" position="float" orientation="portrait"><label>Figure 3.</label><caption><p>Distribution map of <italic><tp:taxon-name><tp:taxon-name-part taxon-name-part-type="genus" reg="Cirsium">Cirsium</tp:taxon-name-part><tp:taxon-name-part taxon-name-part-type="species" reg="tatakaense">tatakaense</tp:taxon-name-part></tp:taxon-name></italic> Y.H.Tseng &amp; C.Y.Chang (star); <italic><tp:taxon-name><tp:taxon-name-part taxon-name-part-type="genus" reg="Cirsium">C.</tp:taxon-name-part><tp:taxon-name-part taxon-name-part-type="species" reg="kawakamii">kawakamii</tp:taxon-name-part></tp:taxon-name></italic> Hayata (triangle); and <italic><tp:taxon-name><tp:taxon-name-part taxon-name-part-type="genus" reg="Cirsium">C.</tp:taxon-name-part><tp:taxon-name-part taxon-name-part-type="species" reg="arisanense">arisanense</tp:taxon-name-part></tp:taxon-name></italic> Kitam. (circle) of Taiwan.</p></caption><graphic xmlns:xlink="http://www.w3.org/1999/xlink" xlink:href="phytokeys-117-119-g003.jpg" position="float" orientation="portrait" xlink:type="simple" id="oo_264705.jpg"/></fig></tp:treatment-sec></tp:taxon-treatment>
