# Supplementary material for: Cirsiumtatakaense (Compositae), a new species from Taiwan
Source: PhytoKeys. 2019 Feb 14;(117):119–32. doi: 10.3897/phytokeys.117.29380 (PMC6384280; doi:10.3897/phytokeys.117.29380)
Supplement: XML Treatment for Cirsium tatakaense [file phytokeys.117.29380-treatment2.xml]

<!DOCTYPE tp:taxon-treatment
  PUBLIC "-//TaxonX//DTD Taxonomic Treatment Publishing DTD v0 20100105//EN" "tax-treatment-NSO.dtd">
<tp:taxon-treatment xmlns:tp="http://www.plazi.org/taxpub"><tp:treatment-meta><kwd-group><label>Taxon classification</label><kwd><named-content xmlns:xlink="http://www.w3.org/1999/xlink" content-type="kingdom">Plantae</named-content></kwd><kwd><named-content xmlns:xlink="http://www.w3.org/1999/xlink" content-type="order">Asterales</named-content></kwd><kwd><named-content xmlns:xlink="http://www.w3.org/1999/xlink" content-type="family">Asteraceae</named-content></kwd></kwd-group><mixed-citation publication-type="journal"><person-group><name><surname>Chang</surname><given-names>Chih-Yi</given-names></name><name><surname>Tzeng</surname><given-names>Hsy-Yu</given-names></name><name><surname>Tseng</surname><given-names>Yen-Hsueh</given-names></name></person-group><article-title><italic><tp:taxon-name><tp:taxon-name-part taxon-name-part-type="genus" reg="Cirsium">Cirsium</tp:taxon-name-part><tp:taxon-name-part taxon-name-part-type="species" reg="tatakaense">tatakaense</tp:taxon-name-part></tp:taxon-name></italic> (<tp:taxon-name><tp:taxon-name-part taxon-name-part-type="family">Compositae</tp:taxon-name-part></tp:taxon-name>), a new species from Taiwan</article-title><source>PhytoKeys</source><day>14</day><month>2</month><year>2019</year><volume>2019</volume><issue>117</issue><fpage>119</fpage><lpage>132</lpage><pub-id pub-id-type="doi">10.3897/phytokeys.117.29380</pub-id></mixed-citation></tp:treatment-meta><tp:nomenclature><tp:taxon-name>
                <tp:taxon-name-part taxon-name-part-type="genus" reg="Cirsium">Cirsium</tp:taxon-name-part>
                <tp:taxon-name-part taxon-name-part-type="species" reg="tatakaense">tatakaense</tp:taxon-name-part>
                <object-id xmlns:xlink="http://www.w3.org/1999/xlink" content-type="ipni" xlink:type="simple">urn:lsid:ipni.org:names:77194985-1</object-id>
              </tp:taxon-name><tp:taxon-authority>Y.H.Tseng &amp; C.Y.Chang</tp:taxon-authority><tp:taxon-status xmlns:xlink="http://www.w3.org/1999/xlink" xlink:type="simple">sp. nov.</tp:taxon-status><xref ref-type="fig" rid="F1">Figs 1</xref><xref ref-type="fig" rid="F2">, 2</xref><xref ref-type="fig" rid="F4">, 4A</xref><xref ref-type="fig" rid="F5">, 5A</xref><xref ref-type="fig" rid="F6">, 6A</xref><xref ref-type="fig" rid="F7">, 7A</xref><!--PageBreak --></tp:nomenclature><tp:treatment-sec sec-type="diagnosis" id="SECID0EFUAG"><title>Diagnosis.</title><p>Differs from <italic><tp:taxon-name><tp:taxon-name-part taxon-name-part-type="genus" reg="Cirsium">C.</tp:taxon-name-part><tp:taxon-name-part taxon-name-part-type="species" reg="kawakamii">kawakamii</tp:taxon-name-part></tp:taxon-name></italic> in having narrower leaf lobes (7.3−11.7 mm), usually more florets, (136)161−308 and phyllaries (111−199), a purplish-red corolla and larger pollen grains (34.2−42.6 × 35.2−44.7 μm).</p></tp:treatment-sec><tp:treatment-sec sec-type="material" id="SECID0EWUAG"><title>Type.</title><p>TAIWAN. Nantou County, Sinyi Township, Highway no. 18, Tataka to Shihshan, 2400 m alt., <named-content xmlns:xlink="http://www.w3.org/1999/xlink" content-type="dwc:verbatimCoordinates" xlink:type="simple"><named-content content-type="geo-json" specific-use="{&#34;type&#34;:&#34;Point&#34;,&#34;coordinates&#34;:[120.868333,23.475333]}" id="NCID0E6UAG" xlink:type="simple">23°28.52'N, 120°52.10'E</named-content></named-content>, 3 October 2016. <italic>C. Y. Chang 1444</italic> (holotype: TCF; isotype: TNM, PPI).</p></tp:treatment-sec><tp:treatment-sec sec-type="description" id="SECID0EGVAG"><title>Description.</title><p>Perennial herbs, stems 0.5−1.5 m tall, without rosette leaves. Leaves pinnatipartite or pinnatisect, 27.2−34.8 cm long and 16.4−19.4 cm wide, U-shaped space between pinnae, smooth, elliptic to broadly elliptic, base truncate to cuneate, apex caudate, pinnae 6.4−7.5 cm long and 7.3−11.9 mm wide, space between pinnae 2.9−3.0 cm, 4−6 pairs. Capitula arranged into racemes or panicles, mature capitula nodding, involucre bowl-shaped, 3.9−4.0 cm long and 1.7−2.1 cm wide. Involucre lacking abaxial appendages, inner phyllaries acute apically, outer phyllaries reddish-purple with indistinct layers, 1.1−2.2 cm long and 1.8−2.4 mm wide, protrusion 6.3−13.0 mm. Florets with purplish-red corolla, 3.2−3.3 cm long, corolla lobes 4.3−5.3 mm long and 0.4−0.7 mm wide; 5 synantherous stamens, detached filaments with irregular protuberances, basal caudate extensions, light purple or brown, anthers 6.4−6.8 mm long, filaments 7.1−8.1 mm long. Stigmas bifid apically, style 3.0−3.2 cm long, ovaries 1.7−1.9 mm long. Achenes oblong, base acute, apex truncate, beige, 3.0−3.5 mm long and 1.4−1.6 mm wide, long tube-shaped beak apically. Pappus 1.6−1.8 cm long forming basal ring, easily shed.</p></tp:treatment-sec><tp:treatment-sec sec-type="phenology" id="SECID0ELVAG"><title>Phenology.</title><p>Flowering between August and October and fruiting between September and November.</p></tp:treatment-sec><tp:treatment-sec sec-type="distribution" id="SECID0EQVAG"><title>Distribution.</title><p>Endemic species of Taiwan. <italic><tp:taxon-name><tp:taxon-name-part taxon-name-part-type="genus" reg="Cirsium">Cirsium</tp:taxon-name-part><tp:taxon-name-part taxon-name-part-type="species" reg="tatakaense">tatakaense</tp:taxon-name-part></tp:taxon-name></italic> is located in open areas of cloud forests of vegetation zones from the <italic><tp:taxon-name><tp:taxon-name-part taxon-name-part-type="genus" reg="Quercus">Quercus</tp:taxon-name-part></tp:taxon-name></italic> to <italic><tp:taxon-name><tp:taxon-name-part taxon-name-part-type="genus" reg="Abies">Abies</tp:taxon-name-part></tp:taxon-name></italic> forest zone at alt. 2000−3000 m in central-southern Taiwan (Fig. <xref ref-type="fig" rid="F3">3</xref>). Based on the geographical climatic regions and vegetation zones (<xref ref-type="bibr" rid="B16">Su 1984</xref>, <xref ref-type="bibr" rid="B17">1985</xref>), <italic><tp:taxon-name><tp:taxon-name-part taxon-name-part-type="genus" reg="Cirsium">C.</tp:taxon-name-part><tp:taxon-name-part taxon-name-part-type="species" reg="tatakaense">tatakaense</tp:taxon-name-part></tp:taxon-name></italic> is distributed mainly in the central-west inland regions. <italic><tp:taxon-name><tp:taxon-name-part taxon-name-part-type="genus" reg="Cirsium">Cirsium</tp:taxon-name-part><tp:taxon-name-part taxon-name-part-type="species" reg="tatakaense">tatakaense</tp:taxon-name-part></tp:taxon-name></italic> has been discovered in sunny environments, such as roadsides and forest margins, concentrated on the upper portions of hills along Provincial Highway no. 18. <italic><tp:taxon-name><tp:taxon-name-part taxon-name-part-type="genus" reg="Miscanthus">Miscanthus</tp:taxon-name-part><tp:taxon-name-part taxon-name-part-type="species" reg="transmorrisonensis">transmorrisonensis</tp:taxon-name-part></tp:taxon-name></italic> Andersson (<tp:taxon-name><tp:taxon-name-part taxon-name-part-type="family">Poaceae</tp:taxon-name-part></tp:taxon-name>), <italic><tp:taxon-name><tp:taxon-name-part taxon-name-part-type="genus" reg="Rubus">Rubus</tp:taxon-name-part><tp:taxon-name-part taxon-name-part-type="species" reg="taitoensis">taitoensis</tp:taxon-name-part></tp:taxon-name></italic> Hayata (<tp:taxon-name><tp:taxon-name-part taxon-name-part-type="family">Rosaceae</tp:taxon-name-part></tp:taxon-name>) and <tp:taxon-name><tp:taxon-name-part taxon-name-part-type="genus" reg="Senecio">Senecio</tp:taxon-name-part><tp:taxon-name-part taxon-name-part-type="species" reg="nemorensis">nemorensis</tp:taxon-name-part><tp:taxon-name-part taxon-name-part-type="authority">L.</tp:taxon-name-part><tp:taxon-name-part taxon-name-part-type="infraspecific-rank">var.</tp:taxon-name-part><tp:taxon-name-part taxon-name-part-type="variety" reg="dentatus">dentatus</tp:taxon-name-part></tp:taxon-name> (Kitam.) H. Koyama (<tp:taxon-name><tp:taxon-name-part taxon-name-part-type="family">Compositae</tp:taxon-name-part></tp:taxon-name>) are often discovered with <italic><tp:taxon-name><tp:taxon-name-part taxon-name-part-type="genus" reg="Cirsium">C.</tp:taxon-name-part><tp:taxon-name-part taxon-name-part-type="species" reg="tatakaense">tatakaense</tp:taxon-name-part></tp:taxon-name></italic>. Sometimes, <italic><tp:taxon-name><tp:taxon-name-part taxon-name-part-type="genus" reg="Cirsium">C.</tp:taxon-name-part><tp:taxon-name-part taxon-name-part-type="species" reg="arisanense">arisanense</tp:taxon-name-part></tp:taxon-name></italic> Kitam. and <italic><tp:taxon-name><tp:taxon-name-part taxon-name-part-type="genus" reg="Cirsium">C.</tp:taxon-name-part><tp:taxon-name-part taxon-name-part-type="species" reg="ferum">ferum</tp:taxon-name-part></tp:taxon-name></italic> Kitam. are found near to <italic><tp:taxon-name><tp:taxon-name-part taxon-name-part-type="genus" reg="Cirsium">C.</tp:taxon-name-part><tp:taxon-name-part taxon-name-part-type="species" reg="tatakaense">tatakaense</tp:taxon-name-part></tp:taxon-name></italic>; however, no hybrid individual between these species has been observed.</p></tp:treatment-sec><tp:treatment-sec sec-type="Chinese name" id="SECID0EW1AG"><title>Chinese name.</title><p>Ta-ta-jia-ji (塔塔加薊).</p></tp:treatment-sec><tp:treatment-sec sec-type="etymology" id="SECID0E21AG"><title>Etymology.</title><p>The species epithet <italic><tp:taxon-name><tp:taxon-name-part taxon-name-part-type="genus" reg="Cirsium"/><tp:taxon-name-part taxon-name-part-type="species" reg="tatakaense">tatakaense</tp:taxon-name-part></tp:taxon-name></italic> derives from the type location Tataka in Nantou County.</p></tp:treatment-sec><tp:treatment-sec sec-type="notes" id="SECID0EL2AG"><title>Notes.</title><p>This species has in the past been mistakenly identified as <italic><tp:taxon-name><tp:taxon-name-part taxon-name-part-type="genus" reg="Cirsium">C.</tp:taxon-name-part><tp:taxon-name-part taxon-name-part-type="species" reg="kawakamii">kawakamii</tp:taxon-name-part></tp:taxon-name></italic> (<italic>S. Saito 3477</italic>, KYO!; <italic>Yamazaki 945</italic>, KYO!; <italic>C. I Peng 8026, 8936, 11788, 14628</italic>, HAST!; <italic>K. F. Chung 1053</italic>, HAST!; <italic>Kawakami &amp; Sasaki s. n.</italic>, TAIF!; <italic>M. L. Weng 1723</italic>, TAI!; <!--PageBreak --><italic>Y. Kudo &amp; S. Suzuki 300</italic>, TAI!; <italic>C. C. Hsu 4231</italic>, TAI!; <italic>C. I Peng 738</italic>, TAI!; <italic>C. T. Chao et al. 2534</italic>, TNM!; <italic>C. S. Kuoh 15146</italic>, TNM!) or less often as <italic><tp:taxon-name><tp:taxon-name-part taxon-name-part-type="genus" reg="Cirsium">C.</tp:taxon-name-part><tp:taxon-name-part taxon-name-part-type="species" reg="arisanense">arisanense</tp:taxon-name-part></tp:taxon-name></italic> Kitam. (<italic>Yamamoto et al. 4142</italic>, TAI!; <italic>Y. J. Lin 169</italic>, PPI!). The earliest record of <italic><tp:taxon-name><tp:taxon-name-part taxon-name-part-type="genus" reg="Cirsium">C.</tp:taxon-name-part><tp:taxon-name-part taxon-name-part-type="species" reg="tatakaense">tatakaense</tp:taxon-name-part></tp:taxon-name></italic> was collected by <italic>T. Kawakami &amp; S. Sasaki s. n.</italic> (TAIF!) at Mt. Morrison (alt. ca. 3000 m) on October 8, 1909. <!--PageBreak -->Other specimens collected from 1909−1930 were from Alishan (alt. ca. 2200 m). However, only a few populations remain in Alishan, with the largest population appearing along the Yushan Main Peak Trail from Tataka to Paiyun Lodge (alt. ca. 2800 m). We assume that use in herbal medicine as well as climate change have reduced the population of <italic><tp:taxon-name><tp:taxon-name-part taxon-name-part-type="genus" reg="Cirsium">C.</tp:taxon-name-part><tp:taxon-name-part taxon-name-part-type="species" reg="tatakaense">tatakaense</tp:taxon-name-part></tp:taxon-name></italic>.</p><!--PageBreak --><!--PageBreak --><!--PageBreak --></tp:treatment-sec><tp:treatment-sec sec-type="Chromosome number" id="SECID0EI5AG"><title>Chromosome number.</title><p>2n = 64 (Fig. <xref ref-type="fig" rid="F6">6A</xref>)</p></tp:treatment-sec><tp:treatment-sec sec-type="Palynology" id="SECID0ES5AG"><title>Palynology.</title><p>Pollen grains are tricolporate, spheroidal, microreticulate and 34.2−42.6 × 35.2−44.7 μm (P/E ratio: 0.9−1.0). The surface of the pollen is densely covered with spines that are 3.2−5.1 μm long and 4.2−5.6 μm wide at the base. The distance between spines is 7.5−10.6 μm (Fig. <xref ref-type="fig" rid="F7">7A</xref>).</p></tp:treatment-sec><tp:treatment-sec sec-type="conservation status" id="SECID0E35AG"><title>Conservation status.</title><p><italic><tp:taxon-name><tp:taxon-name-part taxon-name-part-type="genus" reg="Cirsium">Cirsium</tp:taxon-name-part><tp:taxon-name-part taxon-name-part-type="species" reg="tatakaense">tatakaense</tp:taxon-name-part></tp:taxon-name></italic> is distributed in central-southern Taiwan, with a population of more than 1000 mature individuals. Its habitats are mainly located in high and sunny mountain areas and many of them are difficult to locate. Therefore, following the International Union for Conservation of Nature (IUCN) Categories and Criteria (<xref ref-type="bibr" rid="B7">IUCN 2014</xref>), we regard this species as Least Concern. However, long-term monitoring of its population is still required.</p></tp:treatment-sec><tp:treatment-sec sec-type="material" id="SECID0ER6AG"><title>Additional specimens examined (paratype).</title><p>TAIWAN. Nantou County, Sinyi Township, Highway no. 18, Tataka to Shihshan, 2400 m alt., <named-content xmlns:xlink="http://www.w3.org/1999/xlink" content-type="dwc:verbatimCoordinates" xlink:type="simple"><named-content content-type="geo-json" specific-use="{&#34;type&#34;:&#34;Point&#34;,&#34;coordinates&#34;:[120.868333,23.475333]}" id="NCID0E16AG" xlink:type="simple">23°28.52'N, 120°52.10'E</named-content></named-content>, 3 Oct. 2016. <italic>C. Y. Chang 1442</italic> (TCF); same loc., 3 Oct. 2016. <italic>C. Y. Chang 1443</italic> (TCF); same loc., 12 Sept. 2012. <italic>C. T. Chao et al. 2534</italic> (TNM!); Tunpu Hot Spring to Kuankao, 1300−2600 m alt., 3 July 1985. <italic>C. I Peng 8026</italic> (HAST!). Chiayi County, Alishan Township, Alishan, 25 Dec. 1928. <italic>Y. Kudo &amp; S. Suzuki 300</italic> (TAI!); Tatachia saddle to Paiyunshanchuang, 2700−3000 m alt., 9 Nov. 1985. <italic>C. I Peng 8931</italic> (HAST!); Tatachia saddle to Mt. Yushanchienfu, 2700−3100 m alt., 11 Nov. 1990. <italic>P. J. Wu et al. s. n.</italic> (TNM!). Kaohsiung City, Tauyuan District, Kuaiku to Yakou, 2600 m alt., <named-content xmlns:xlink="http://www.w3.org/1999/xlink" content-type="dwc:verbatimCoordinates" xlink:type="simple"><named-content content-type="geo-json" specific-use="{&#34;type&#34;:&#34;Point&#34;,&#34;coordinates&#34;:[120.937333,23.267167]}" id="NCID0EQABG" xlink:type="simple">23°16.03'N, 120°56.24'E</named-content></named-content>, 21 Oct. 2014. <!--PageBreak --><italic>C. Y. Chang 160</italic> (TNM); Gingzin bridge, 14 Sept. 1999. <italic>C. S. Kuoh 15146</italic> (TAN!). Taitung County, Yanping Township, Yenping forest-road, 1500−1800 m alt., 2 July 2006. <italic>Y. J. Lin 169</italic> (PPI!).</p><fig id="F1" position="float" orientation="portrait"><label>Figure 1.</label><caption><p>Line drawings of <italic><tp:taxon-name><tp:taxon-name-part taxon-name-part-type="genus" reg="Cirsium">Cirsium</tp:taxon-name-part><tp:taxon-name-part taxon-name-part-type="species" reg="tatakaense">tatakaense</tp:taxon-name-part></tp:taxon-name></italic> Y.H.Tseng &amp; C.Y.Chang <bold>A</bold> habit <bold>B</bold> root <bold>C</bold> leaf <bold>D</bold> capitula <bold>E</bold> inner phyllary <bold>E</bold>’ middle phyllary <bold>E</bold>” outer phyllary <bold>F</bold> floret <bold>F</bold>’ floret (pappus removed) <bold>G</bold> synantherous <bold>H</bold> style branches <bold>I</bold> achene. Voucher: <italic>C. Y. Chang 1442</italic> (TCF).</p></caption><graphic xmlns:xlink="http://www.w3.org/1999/xlink" xlink:href="phytokeys-117-119-g001.jpg" position="float" orientation="portrait" xlink:type="simple" id="oo_264703.jpg"/></fig><fig id="F2" position="float" orientation="portrait"><label>Figure 2.</label><caption><p><italic><tp:taxon-name><tp:taxon-name-part taxon-name-part-type="genus" reg="Cirsium">Cirsium</tp:taxon-name-part><tp:taxon-name-part taxon-name-part-type="species" reg="tatakaense">tatakaense</tp:taxon-name-part></tp:taxon-name></italic> Y.H.Tseng &amp; C.Y.Chang <bold>A</bold> habitat <bold>B</bold> habit <bold>C</bold> seedling <bold>D</bold> variations of leaves <bold>E</bold> inflorescences <bold>F</bold> capitula <bold>G</bold> floret; (right-side pappus removed) <bold>H</bold> achene with pappus <bold>I</bold> achene.</p></caption><graphic xmlns:xlink="http://www.w3.org/1999/xlink" xlink:href="phytokeys-117-119-g002.jpg" position="float" orientation="portrait" xlink:type="simple" id="oo_264704.jpg"/></fig><fig id="F3" position="float" orientation="portrait"><label>Figure 3.</label><caption><p>Distribution map of <italic><tp:taxon-name><tp:taxon-name-part taxon-name-part-type="genus" reg="Cirsium">Cirsium</tp:taxon-name-part><tp:taxon-name-part taxon-name-part-type="species" reg="tatakaense">tatakaense</tp:taxon-name-part></tp:taxon-name></italic> Y.H.Tseng &amp; C.Y.Chang (star); <italic><tp:taxon-name><tp:taxon-name-part taxon-name-part-type="genus" reg="Cirsium">C.</tp:taxon-name-part><tp:taxon-name-part taxon-name-part-type="species" reg="kawakamii">kawakamii</tp:taxon-name-part></tp:taxon-name></italic> Hayata (triangle); and <italic><tp:taxon-name><tp:taxon-name-part taxon-name-part-type="genus" reg="Cirsium">C.</tp:taxon-name-part><tp:taxon-name-part taxon-name-part-type="species" reg="arisanense">arisanense</tp:taxon-name-part></tp:taxon-name></italic> Kitam. (circle) of Taiwan.</p></caption><graphic xmlns:xlink="http://www.w3.org/1999/xlink" xlink:href="phytokeys-117-119-g003.jpg" position="float" orientation="portrait" xlink:type="simple" id="oo_264705.jpg"/></fig><fig id="F4" position="float" orientation="portrait"><label>Figure 4.</label><caption><p>Holotypes of the three species of <tp:taxon-name><tp:taxon-name-part taxon-name-part-type="genus" reg="Cirsium">Cirsium</tp:taxon-name-part><tp:taxon-name-part taxon-name-part-type="infraspecific-rank">sect.</tp:taxon-name-part><tp:taxon-name-part taxon-name-part-type="section" reg="Onotrophe">Onotrophe</tp:taxon-name-part></tp:taxon-name> in Taiwan. <bold>A</bold><italic><tp:taxon-name><tp:taxon-name-part taxon-name-part-type="genus" reg="Cirsium">C.</tp:taxon-name-part><tp:taxon-name-part taxon-name-part-type="species" reg="tatakaense">tatakaense</tp:taxon-name-part></tp:taxon-name></italic> Y.H.Tseng &amp; C.Y.Chang, <italic>C. Y. Chang 1444</italic> (TCF) <bold>B</bold><italic><tp:taxon-name><tp:taxon-name-part taxon-name-part-type="genus" reg="Cirsium">C.</tp:taxon-name-part><tp:taxon-name-part taxon-name-part-type="species" reg="kawakamii">kawakamii</tp:taxon-name-part></tp:taxon-name></italic> Hayata, <italic>T. Kawakami &amp; U. Mori 2279</italic> (TI!) <bold>C</bold><italic><tp:taxon-name><tp:taxon-name-part taxon-name-part-type="genus" reg="Cirsium">C.</tp:taxon-name-part><tp:taxon-name-part taxon-name-part-type="species" reg="arisanense">arisanense</tp:taxon-name-part></tp:taxon-name></italic> Kitam., <italic>S. Kitamura s.n.</italic> (KYO!).</p></caption><graphic xmlns:xlink="http://www.w3.org/1999/xlink" xlink:href="phytokeys-117-119-g004.jpg" position="float" orientation="portrait" xlink:type="simple" id="oo_264706.jpg"/></fig><fig id="F5" position="float" orientation="portrait"><label>Figure 5.</label><caption><p>Comparison of the morphological characters amongst the species of <tp:taxon-name><tp:taxon-name-part taxon-name-part-type="genus" reg="Cirsium">Cirsium</tp:taxon-name-part><tp:taxon-name-part taxon-name-part-type="infraspecific-rank">sect.</tp:taxon-name-part><tp:taxon-name-part taxon-name-part-type="section" reg="Onotrophe">Onotrophe</tp:taxon-name-part></tp:taxon-name> in Taiwan. <bold>A</bold><italic><tp:taxon-name><tp:taxon-name-part taxon-name-part-type="genus" reg="Cirsium">C.</tp:taxon-name-part><tp:taxon-name-part taxon-name-part-type="species" reg="tatakaense">tatakaense</tp:taxon-name-part></tp:taxon-name></italic> Y.H.Tseng &amp; C.Y.Chang <bold>B</bold><italic><tp:taxon-name><tp:taxon-name-part taxon-name-part-type="genus" reg="Cirsium">C.</tp:taxon-name-part><tp:taxon-name-part taxon-name-part-type="species" reg="kawakamii">kawakamii</tp:taxon-name-part></tp:taxon-name></italic> Hayata <bold>C</bold><italic><tp:taxon-name><tp:taxon-name-part taxon-name-part-type="genus" reg="Cirsium">C.</tp:taxon-name-part><tp:taxon-name-part taxon-name-part-type="species" reg="arisanense">arisanense</tp:taxon-name-part></tp:taxon-name></italic> Kitam.: <bold>1</bold> leaf <bold>2</bold> capitula <bold>3</bold> inner phyllary <bold>3</bold>’ middle phyllary <bold>3</bold>” outer phyllary <bold>4</bold> floret <bold>4</bold>’ floret (pappus removed) <bold>5</bold> synantherous <bold>6</bold> style branches <bold>7</bold> achene <bold>7</bold>’ achene with pappus.</p></caption><graphic xmlns:xlink="http://www.w3.org/1999/xlink" xlink:href="phytokeys-117-119-g005.jpg" position="float" orientation="portrait" xlink:type="simple" id="oo_264707.jpg"/></fig><fig id="F6" position="float" orientation="portrait"><label>Figure 6.</label><caption><p>Chromosome number of the two species of <tp:taxon-name><tp:taxon-name-part taxon-name-part-type="genus" reg="Cirsium">Cirsium</tp:taxon-name-part><tp:taxon-name-part taxon-name-part-type="infraspecific-rank">subsect.</tp:taxon-name-part><tp:taxon-name-part taxon-name-part-type="subsection" reg="Nipponocirsium">Nipponocirsium</tp:taxon-name-part></tp:taxon-name> Kitam. in Taiwan. <bold>A</bold> 2n = 64, <italic><tp:taxon-name><tp:taxon-name-part taxon-name-part-type="genus" reg="Cirsium">C.</tp:taxon-name-part><tp:taxon-name-part taxon-name-part-type="species" reg="tatakaense">tatakaense</tp:taxon-name-part></tp:taxon-name></italic> Y.H.Tseng &amp; C.Y.Chang <bold>B</bold> 2n = 64, <italic><tp:taxon-name><tp:taxon-name-part taxon-name-part-type="genus" reg="Cirsium">C.</tp:taxon-name-part><tp:taxon-name-part taxon-name-part-type="species" reg="kawakamii">kawakamii</tp:taxon-name-part></tp:taxon-name></italic> Hayata. Scale bar: 5 μm.</p></caption><graphic xmlns:xlink="http://www.w3.org/1999/xlink" xlink:href="phytokeys-117-119-g006.jpg" position="float" orientation="portrait" xlink:type="simple" id="oo_264708.jpg"/></fig><fig id="F7" position="float" orientation="portrait"><label>Figure 7.</label><caption><p>Comparison of the pollen morphology of the three species of <tp:taxon-name><tp:taxon-name-part taxon-name-part-type="genus" reg="Cirsium">Cirsium</tp:taxon-name-part><tp:taxon-name-part taxon-name-part-type="infraspecific-rank">sect.</tp:taxon-name-part><tp:taxon-name-part taxon-name-part-type="section" reg="Onotrophe">Onotrophe</tp:taxon-name-part></tp:taxon-name> in Taiwan. <bold>A</bold><italic><tp:taxon-name><tp:taxon-name-part taxon-name-part-type="genus" reg="Cirsium">C.</tp:taxon-name-part><tp:taxon-name-part taxon-name-part-type="species" reg="tatakaense">tatakaense</tp:taxon-name-part></tp:taxon-name></italic> Y.H.Tseng &amp; C.Y.Chang <bold>B</bold><italic><tp:taxon-name><tp:taxon-name-part taxon-name-part-type="genus" reg="Cirsium">C.</tp:taxon-name-part><tp:taxon-name-part taxon-name-part-type="species" reg="kawakamii">kawakamii</tp:taxon-name-part></tp:taxon-name></italic> Hayata <bold>C</bold><italic><tp:taxon-name><tp:taxon-name-part taxon-name-part-type="genus" reg="Cirsium">C.</tp:taxon-name-part><tp:taxon-name-part taxon-name-part-type="species" reg="arisanense">arisanense</tp:taxon-name-part></tp:taxon-name></italic> Kitam.: <bold>1</bold> polar view <bold>2</bold> equatorial view <bold>3</bold> colporate view. Scale bar: 30 μm.</p></caption><graphic xmlns:xlink="http://www.w3.org/1999/xlink" xlink:href="phytokeys-117-119-g007.jpg" position="float" orientation="portrait" xlink:type="simple" id="oo_264709.jpg"/></fig></tp:treatment-sec><ref-list><ref id="B16"><mixed-citation xmlns:xlink="http://www.w3.org/1999/xlink" xlink:type="simple"><person-group><name name-style="western"><surname>Su</surname><given-names>HJ</given-names></name></person-group> (<year>1984</year>) <article-title>Studies on the climatic and vegetation types of the natural forests in Taiwan (II) altitudinal vegetation zones in relation to temperature gradient.</article-title><source>Quarterly Journal of Chinese Forestry</source><volume>17</volume>(<issue>4</issue>): <fpage>57</fpage>–<lpage>73</lpage>.</mixed-citation></ref><ref id="B17"><mixed-citation xmlns:xlink="http://www.w3.org/1999/xlink" xlink:type="simple"><person-group><name name-style="western"><surname>Su</surname><given-names>HJ</given-names></name></person-group> (<year>1985</year>) <article-title>Studies on the climate and vegetation types of the natural forests in Taiwan (3) – A scheme of geographical climatic regions.</article-title><source>Quarterly Journal of Chinese Forestry</source><volume>18</volume>(<issue>3</issue>): <fpage>33</fpage>–<lpage>44</lpage>.</mixed-citation></ref><ref id="B7"><mixed-citation xmlns:xlink="http://www.w3.org/1999/xlink" xlink:type="simple"><institution xlink:type="simple">IUCN</institution> (<year>2014</year>) The IUCN Red List of threatened species: Version 2013.2. IUCN Red List Unit, Cambridge. <ext-link xlink:type="simple" ext-link-type="uri" xlink:href="http://www.iucnredlist.org">http://www.iucnredlist.org</ext-link> [Accessed: 15 January 2018]</mixed-citation></ref></ref-list></tp:taxon-treatment>
